# Supplementary material for: Overexpression of S30 Ribosomal Protein Leads to Transcriptional and Metabolic Changes That Affect Plant Development and Responses to Stress
Source: Biomolecules. 2024 Mar 7;14(3):319. doi: 10.3390/biom14030319 (PMC10968494; doi:10.3390/biom14030319)
Supplement: Supplementary file 1 [file biomolecules-14-00319-s001.zip]

Archive with 1 entries (1 files):
- biomolecules-2886946-supplementary.pdf
